# Supplementary material for: Absolute income is a better predictor of coverage by skilled birth attendance than relative wealth quintiles in a multicountry analysis: comparison of 100 low- and middle-income countries
Source: BMC Pregnancy Childbirth. 2018 Apr 16;18:104. doi: 10.1186/s12884-018-1734-0 (PMC5902965; doi:10.1186/s12884-018-1734-0)
Supplement: Supplementary file 3 — Additional file Data availability. (XLSX 82 kb) [file 12884_2018_1734_MOESM3_ESM.xlsx]

## Sheet: Planilha1
iso	country	year	wiq	income	sba_r	ideliv_r
AFG	Afghanistan	2010	1	725.342	15.6	12.6878
AFG	Afghanistan	2010	2	1110.83	24.6	20.0306
AFG	Afghanistan	2010	3	1468.2	31.4	27.5864
AFG	Afghanistan	2010	4	1971.01	46.9	38.6311
AFG	Afghanistan	2010	5	3254.76	75.9	67.1386
ALB	Albania	2002	1	1882.03	80.6425	98.3294
ALB	Albania	2002	2	2972.51	78.9112	98.0612
ALB	Albania	2002	3	3939.77	84.2769	99.7399
ALB	Albania	2002	4	5251.96	87.3568	94.4084
ALB	Albania	2002	5	8731	80.1351	87.9498
ALB	Albania	2005	1	2109.66	99	95.7312
ALB	Albania	2005	2	3394.94	100	98.304
ALB	Albania	2005	3	4612.46	100	100
ALB	Albania	2005	4	6224.74	100	100
ALB	Albania	2005	5	10836.9	100	95.9042
ALB	Albania	2008	1	2115.59	99.6	89.9393
ALB	Albania	2008	2	3803.52	99.3	97.7034
ALB	Albania	2008	3	5502.9	98.9	98.1693
ALB	Albania	2008	4	7930.03	100	99.4447
ALB	Albania	2008	5	15259.5	100	99.5877
DZA	Algeria	2012	1	1487.64	94.6258	95.361
DZA	Algeria	2012	2	2480.3	96.5936	96.659
DZA	Algeria	2012	3	3491.05	96.4438	96.2887
DZA	Algeria	2012	4	4902.31	97.3458	97.6433
DZA	Algeria	2012	5	8790.87	98.7009	98.67
ARM	Armenia	2000	1	863.142	94.5	81.4777
ARM	Armenia	2000	2	1538.55	91.7	84.1018
ARM	Armenia	2000	3	2244.84	99.6	98.0857
ARM	Armenia	2000	4	3302.57	98.4	98.7828
ARM	Armenia	2000	5	6546.55	100	99.8152
ARM	Armenia	2005	1	1090.87	97.6	86.9525
ARM	Armenia	2005	2	2019.78	98.2	97.4052
ARM	Armenia	2005	3	2969.58	100	100
ARM	Armenia	2005	4	4437.85	99	97.2411
ARM	Armenia	2005	5	9173.3	100	100
ARM	Armenia	2010	1	1784.26	100	99.1139
ARM	Armenia	2010	2	2970.92	99.9	99.1622
ARM	Armenia	2010	3	4149.23	100	100
ARM	Armenia	2010	4	5816.96	99.2	98.7872
ARM	Armenia	2010	5	10555.3	100	99.8105
AZE	Azerbaijan	2006	1	1801.93	75.9	61.0286
AZE	Azerbaijan	2006	2	2551.65	87.7	69.4113
AZE	Azerbaijan	2006	3	3138.71	91.1	79.6168
AZE	Azerbaijan	2006	4	3884.82	98.6	90.8309
AZE	Azerbaijan	2006	5	5596.79	100	97.1422
BGD	Bangladesh	1993	1	390.554	3.86207	0.35316
BGD	Bangladesh	1993	2	660.084	4.059	0.53412
BGD	Bangladesh	1993	3	931.596	5.31204	1.04194
BGD	Bangladesh	1993	4	1317.19	8.42267	2.46567
BGD	Bangladesh	1993	5	2404.76	31.043	16.0146
BGD	Bangladesh	1996	1	380.177	1.7	0.84732
BGD	Bangladesh	1996	2	658.993	2.2	1.20516
BGD	Bangladesh	1996	3	958.382	4.5	1.23834
BGD	Bangladesh	1996	4	1404.18	10	3.73089
BGD	Bangladesh	1996	5	2684.57	30.8	17.3114
BGD	Bangladesh	1999	1	384.129	3.8	1.95574
BGD	Bangladesh	1999	2	669.235	6	2.5101
BGD	Bangladesh	1999	3	968.341	7.2	3.3174
BGD	Bangladesh	1999	4	1408.98	15	7.94961
BGD	Bangladesh	1999	5	2705.73	43.5	32.0164
BGD	Bangladesh	2004	1	386.853	3.7	2.24621
BGD	Bangladesh	2004	2	713.173	4.4	3.30475
BGD	Bangladesh	2004	3	1067.39	12.1	6.29527
BGD	Bangladesh	2004	4	1556.85	20.4	12.3132
BGD	Bangladesh	2004	5	3229.97	45.8	31.8219
BGD	Bangladesh	2007	1	448.559	6.8	4.4432
BGD	Bangladesh	2007	2	828.343	7.3	5.24466
BGD	Bangladesh	2007	3	1224.99	12.9	8.85377
BGD	Bangladesh	2007	4	1833.18	25.8	17.034
BGD	Bangladesh	2007	5	3879.9	56.4	43.3565
BGD	Bangladesh	2011	1	547.357	11.5	8.05174
BGD	Bangladesh	2011	2	993.772	18.6	13.5687
BGD	Bangladesh	2011	3	1483.52	28.2	20.3493
BGD	Bangladesh	2011	4	2209.51	43.2	33.3229
BGD	Bangladesh	2011	5	4528.81	63.8	56.7232
BGD	Bangladesh	2012	1	564.318	26.5023	12.9478
BGD	Bangladesh	2012	2	1038.95	33.4458	17.497
BGD	Bangladesh	2012	3	1560.18	38.0123	23.7334
BGD	Bangladesh	2012	4	2350.28	50.2261	39.6929
BGD	Bangladesh	2012	5	4663.12	72.8098	64.7339
BGD	Bangladesh	2014	1	611.753	17.9109	14.9345
BGD	Bangladesh	2014	2	1104.24	29.9161	24.1999
BGD	Bangladesh	2014	3	1633.59	38.7641	34.0999
BGD	Bangladesh	2014	4	2398.97	51.9591	46.3377
BGD	Bangladesh	2014	5	4765.56	74.3863	70.9263
BRB	Barbados	2012	1	2427.3	100	100
BRB	Barbados	2012	2	5083.99	94.5	100
BRB	Barbados	2012	3	8291.87	100	100
BRB	Barbados	2012	4	13839.2	100	100
BRB	Barbados	2012	5	35193.9	100	100
BLR	Belarus	2005	1	2786.27	100	98.9773
BLR	Belarus	2005	2	3958.55	100	100
BLR	Belarus	2005	3	4991.75	100	100
BLR	Belarus	2005	4	6263.6	100	100
BLR	Belarus	2005	5	9149.82	100	100
BLR	Belarus	2012	1	3757.2	100	100
BLR	Belarus	2012	2	5478.01	100	100
BLR	Belarus	2012	3	6996.66	99.7704	99.7704
BLR	Belarus	2012	4	8919.75	100	99.7594
BLR	Belarus	2012	5	13564.4	100	100
BLZ	Belize	1991	1	526.37	92.9936	55.914
BLZ	Belize	1991	2	1250.84	98.4887	75.7225
BLZ	Belize	1991	3	2164.78	98.8669	95.7265
BLZ	Belize	1991	4	3895.15	98.9011	94.5087
BLZ	Belize	1991	5	11583.1	97.3404	93.1818
BLZ	Belize	2006	1	1101.66	84.3	71.9647
BLZ	Belize	2006	2	2251.14	100	91.7412
BLZ	Belize	2006	3	3569.95	100	94.5555
BLZ	Belize	2006	4	5781.87	100	95.0688
BLZ	Belize	2006	5	13880.2	97.9	93.3855
BLZ	Belize	2011	1	1084.04	89.4	84.2479
BLZ	Belize	2011	2	2224.87	98.5	98.8402
BLZ	Belize	2011	3	3518.44	97.6	94.3433
BLZ	Belize	2011	4	5784.38	99.6	97.7231
BLZ	Belize	2011	5	13735.4	98.1	97.1423
BEN	Benin	1996	1	337.055	34.4	34.2942
BEN	Benin	1996	2	571.227	53.1	53.8757
BEN	Benin	1996	3	806.306	66.1	67.3312
BEN	Benin	1996	4	1157.96	87.6	87.3566
BEN	Benin	1996	5	2183.6	97.5	96.3069
BEN	Benin	2001	1	399.848	51.6	55.5289
BEN	Benin	2001	2	683.098	62.3	66.1407
BEN	Benin	2001	3	979.062	79.7	80.9535
BEN	Benin	2001	4	1393.64	91.6	90.9865
BEN	Benin	2001	5	2665.76	98.9	98.3364
BEN	Benin	2006	1	424.308	59.1	56.1559
BEN	Benin	2006	2	719.845	72	70.8006
BEN	Benin	2006	3	998.532	81.9	79.8007
BEN	Benin	2006	4	1407.42	92.5	91.7566
BEN	Benin	2006	5	2554.42	98.2	97.9992
BEN	Benin	2011	1	398.736	65.7	70.5384
BEN	Benin	2011	2	693.641	79.5	81.9445
BEN	Benin	2011	3	972.844	85.6	87.6478
BEN	Benin	2011	4	1375.19	96.6	97.2376
BEN	Benin	2011	5	2505.11	98.8	98.9253
BTN	Bhutan	2010	1	886.845	34.2	33.1562
BTN	Bhutan	2010	2	1611.94	43.1	40.7831
BTN	Bhutan	2010	3	2374.82	67.3	64.3943
BTN	Bhutan	2010	4	3503.31	80.8	79.8567
BTN	Bhutan	2010	5	6863.52	95.1	95.7616
BOL	Bolivia	1994	1	572.033	11.4	7.9066
BOL	Bolivia	1994	2	1244.28	34.7	28.9803
BOL	Bolivia	1994	3	2032.81	48.5	43.1804
BOL	Bolivia	1994	4	3297.77	75.4	69.3038
BOL	Bolivia	1994	5	8706.21	96.5	93.9165
BOL	Bolivia	1998	1	501.973	22.8	15.7736
BOL	Bolivia	1998	2	1128.34	48.3	41.0545
BOL	Bolivia	1998	3	1977.58	70.5	63.9543
BOL	Bolivia	1998	4	3431.48	89.7	85.6889
BOL	Bolivia	1998	5	10002.2	97.8	97.2225
BOL	Bolivia	2003	1	457.253	28.9	21.591
BOL	Bolivia	2003	2	1050.39	52.6	45.2604
BOL	Bolivia	2003	3	1858.53	74.4	65.7338
BOL	Bolivia	2003	4	3304.37	89.4	85.7096
BOL	Bolivia	2003	5	9083.04	98.7	98.0838
BOL	Bolivia	2008	1	578.581	39.4	30.6277
BOL	Bolivia	2008	2	1272.22	69.1	59.3099
BOL	Bolivia	2008	3	2094.17	83.3	80.0814
BOL	Bolivia	2008	4	3438.33	93.7	91.7399
BOL	Bolivia	2008	5	8456.28	98.8	98.7953
BIH	Bosnia_and_Herzegovina	2006	1	2382.49	99.2	99.2204
BIH	Bosnia_and_Herzegovina	2006	2	4046.57	100	100
BIH	Bosnia_and_Herzegovina	2006	3	5641.71	100	100
BIH	Bosnia_and_Herzegovina	2006	4	7928.13	99	99.0325
BIH	Bosnia_and_Herzegovina	2006	5	14989.2	99.6	100
BIH	Bosnia_and_Herzegovina	2011	1	2594.42	100	100
BIH	Bosnia_and_Herzegovina	2011	2	4382.89	99.6	99.2214
BIH	Bosnia_and_Herzegovina	2011	3	6218.28	100	99.5394
BIH	Bosnia_and_Herzegovina	2011	4	8771.55	100	100
BIH	Bosnia_and_Herzegovina	2011	5	16312	100	100
BRA	Brazil	1996	1	1216.41	73.7	79.2901
BRA	Brazil	1996	2	2591.94	89.2	96.3171
BRA	Brazil	1996	3	4404.46	96.2	98.8935
BRA	Brazil	1996	4	7441.06	98.5	99.1608
BRA	Brazil	1996	5	19022.7	99	100
BRA	Brazil	2006	1	1487.76	93.55	95.5769
BRA	Brazil	2006	2	3066.91	95.46	98.6748
BRA	Brazil	2006	3	4970.27	98.95	99.1452
BRA	Brazil	2006	4	8083.58	98.96	99.4663
BRA	Brazil	2006	5	20131.5	100	99.665
BFA	Burkina_Faso	1998	1	126.126	19.7	21.1002
BFA	Burkina_Faso	1998	2	266.878	21.3	20.8158
BFA	Burkina_Faso	1998	3	446.565	24.4	22.3843
BFA	Burkina_Faso	1998	4	744.845	31.7	33.0181
BFA	Burkina_Faso	1998	5	2016.73	77.5	76.3263
BFA	Burkina_Faso	2003	1	196.355	38.6	19.6086
BFA	Burkina_Faso	2003	2	374.241	45.9	25.283
BFA	Burkina_Faso	2003	3	572.398	54.3	32.6769
BFA	Burkina_Faso	2003	4	885.932	62.6	45.6024
BFA	Burkina_Faso	2003	5	1963.27	91.2	84.6313
BFA	Burkina_Faso	2006	1	245.693	56	38.6024
BFA	Burkina_Faso	2006	2	445.328	54.8	33.6635
BFA	Burkina_Faso	2006	3	662.516	46.5	42.9065
BFA	Burkina_Faso	2006	4	1008.89	48.8	55.5814
BFA	Burkina_Faso	2006	5	2220.45	64.6	93.9304
BFA	Burkina_Faso	2010	1	258.752	50.8	46.0632
BFA	Burkina_Faso	2010	2	458.728	64.1	56.0011
BFA	Burkina_Faso	2010	3	685.448	73.8	67.3379
BFA	Burkina_Faso	2010	4	1031.64	83.2	77.1121
BFA	Burkina_Faso	2010	5	2019.22	95.7	93.1989
BDI	Burundi	2010	1	183.954	55.2	50.0471
BDI	Burundi	2010	2	299.236	58.9	53.149
BDI	Burundi	2010	3	402.955	64.3	56.6277
BDI	Burundi	2010	4	550.915	66.3	60.8601
BDI	Burundi	2010	5	948.275	83.1	79.2564
BDI	Burundi	2005	1	208.439	25.1704	19.1967
BDI	Burundi	2005	2	345.136	29.2171	22.8701
BDI	Burundi	2005	3	471.028	29.9024	24.7814
BDI	Burundi	2005	4	648.511	30.8528	25.7057
BDI	Burundi	2005	5	1141.08	55.0506	52.1458
KHM	Cambodia	2000	1	318.562	14.2	1.83117
KHM	Cambodia	2000	2	602.933	22.8	3.19794
KHM	Cambodia	2000	3	907.825	30.1	5.4061
KHM	Cambodia	2000	4	1400.76	43.4	9.7099
KHM	Cambodia	2000	5	2948.44	81.5	47.1562
KHM	Cambodia	2005	1	439.678	22.4	6.47347
KHM	Cambodia	2005	2	820.846	32.6	9.95513
KHM	Cambodia	2005	3	1234.24	43.4	14.0666
KHM	Cambodia	2005	4	1887.43	64.5	25.5015
KHM	Cambodia	2005	5	3886.45	92.4	67.3978
KHM	Cambodia	2010	1	585.312	56.3	34.4667
KHM	Cambodia	2010	2	1062.28	69.5	43.8307
KHM	Cambodia	2010	3	1563.54	79.1	51.8606
KHM	Cambodia	2010	4	2282.87	89.9	65.8294
KHM	Cambodia	2010	5	4502.07	97.3	87.4905
KHM	Cambodia	2014	1	713.171	79.0049	68.4517
KHM	Cambodia	2014	2	1252.87	90.9264	78.831
KHM	Cambodia	2014	3	1866.32	95.345	86.8819
KHM	Cambodia	2014	4	2738.81	97.9123	90.8308
KHM	Cambodia	2014	5	5368.74	98.6978	96.0028
CMR	Cameroon	1998	1	437.737	27.9	25.1255
CMR	Cameroon	1998	2	823.422	43.4	39.3906
CMR	Cameroon	1998	3	1239.3	63.5	59.7307
CMR	Cameroon	1998	4	1913.8	84.3	80.6922
CMR	Cameroon	1998	5	4183.08	89.2	85.8156
CMR	Cameroon	2004	1	522.617	30.2	27.7108
CMR	Cameroon	2004	2	938.116	45.6	42.4927
CMR	Cameroon	2004	3	1410.69	73.8	68.443
CMR	Cameroon	2004	4	2112.06	87.2	84.7577
CMR	Cameroon	2004	5	4172.73	94.9	91.7305
CMR	Cameroon	2006	1	549.298	19	9.04583
CMR	Cameroon	2006	2	987.716	52.6	29.5053
CMR	Cameroon	2006	3	1415.84	64.2	42.4909
CMR	Cameroon	2006	4	2070.86	84.1	65.6212
CMR	Cameroon	2006	5	4022.63	95.5	87.9502
CMR	Cameroon	2011	1	606.61	18.8	17.0886
CMR	Cameroon	2011	2	1077.35	56	52.4973
CMR	Cameroon	2011	3	1575.22	77.5	71.88
CMR	Cameroon	2011	4	2284.64	90.6	86.6959
CMR	Cameroon	2011	5	4410.41	97.5	95.0336
CAF	CAR	1994	1	100.034	14.3	20.6228
CAF	CAR	1994	2	221.683	25.2	31.0687
CAF	CAR	1994	3	371.295	40.7	48.9823
CAF	CAR	1994	4	631.407	69.9	69.5862
CAF	CAR	1994	5	1689.84	81.7	81.1795
CAF	CAR	2006	1	136.482	26.8	26.0337
CAF	CAR	2006	2	293.496	38	38.6046
CAF	CAR	2006	3	475.014	52.3	48.4115
CAF	CAR	2006	4	795.186	68.9	65.9144
CAF	CAR	2006	5	2007.96	88.7	82.9561
CAF	CAR	2010	1	113.604	33.1	30.6329
CAF	CAR	2010	2	270.074	39.1	38.7513
CAF	CAR	2010	3	480.129	49.9	51.8753
CAF	CAR	2010	4	837.523	70.1	66.1177
CAF	CAR	2010	5	2369.07	87.2	82.9848
TCD	Chad	1996	1	258.603	13	2.34209
TCD	Chad	1996	2	469.847	15.1	5.11469
TCD	Chad	1996	3	682.793	14	4.97378
TCD	Chad	1996	4	986.545	26	12.2843
TCD	Chad	1996	5	1931.81	51.3	36.2394
TCD	Chad	2004	1	336.409	4.8	1.14695
TCD	Chad	2004	2	589.269	12.5	5.52601
TCD	Chad	2004	3	857.145	16.2	6.0528
TCD	Chad	2004	4	1285.32	18.8	12.5737
TCD	Chad	2004	5	2585.83	55.9	42.636
TCD	Chad	2010	1	377.993	8.1	4.87918
TCD	Chad	2010	2	669.354	10.6	6.97377
TCD	Chad	2010	3	983.511	11.8	8.07772
TCD	Chad	2010	4	1449.52	22.5	14.0439
TCD	Chad	2010	5	2865.72	61.3	45.8447
TCD	Chad	2014	1	432.88	14.609	13.0406
TCD	Chad	2014	2	776.637	18.8244	14.93
TCD	Chad	2014	3	1136.87	18.2557	13.9761
TCD	Chad	2014	4	1654.53	19.442	15.6935
TCD	Chad	2014	5	3215.62	65.6605	57.7552
COL	Colombia	1995	1	935.922	61.2	45.3265
COL	Colombia	1995	2	2047.74	86.2	76.0478
COL	Colombia	1995	3	3478.65	93.6	87.5922
COL	Colombia	1995	4	5783.75	99.3	96.2185
COL	Colombia	1995	5	15582.1	98.8	97.7155
COL	Colombia	2000	1	1006.58	65.7	64.831
COL	Colombia	2000	2	2145.32	85.7	85.9565
COL	Colombia	2000	3	3629.64	95.8	94.9325
COL	Colombia	2000	4	6052.67	98.2	98.4829
COL	Colombia	2000	5	15598.9	98.7	98.5132
COL	Colombia	2005	1	1024.61	74.4	73.0271
COL	Colombia	2005	2	2222.35	95.5	94.0205
COL	Colombia	2005	3	3784.43	98	97.6111
COL	Colombia	2005	4	6559.06	99.1	99.0909
COL	Colombia	2005	5	16451	99.6	99.1789
COL	Colombia	2010	1	1367.85	85.1	85.5516
COL	Colombia	2010	2	2831.45	97.3	96.4176
COL	Colombia	2010	3	4569.02	99	99.2959
COL	Colombia	2010	4	7354.9	99.5	99.3543
COL	Colombia	2010	5	18526.9	99.3	98.9657
COM	Comoros	1996	1	221.437	26.2	19.7026
COM	Comoros	1996	2	454.238	40.1	32.2957
COM	Comoros	1996	3	747.845	54.6	45.1613
COM	Comoros	1996	4	1232.32	67.1	54.185
COM	Comoros	1996	5	3085.82	84.8	76.6082
COM	Comoros	2012	1	140.128	66	58.58
COM	Comoros	2012	2	358.541	80.2	73.9976
COM	Comoros	2012	3	682.511	90.8	81.3807
COM	Comoros	2012	4	1335.39	94.6	85.6336
COM	Comoros	2012	5	4674.95	95	88.6334
COG	Congo_Brazzaville	2005	1	446.57	72.2	64.4219
COG	Congo_Brazzaville	2005	2	823.402	79.6	73.8536
COG	Congo_Brazzaville	2005	3	1236.11	93.6	89.917
COG	Congo_Brazzaville	2005	4	1818.16	98.9	95.2807
COG	Congo_Brazzaville	2005	5	3668.39	98.7	97.1026
COG	Congo_Brazzaville	2011	1	496.444	81.4	76.3118
COG	Congo_Brazzaville	2011	2	948.01	95.4	91.9842
COG	Congo_Brazzaville	2011	3	1461.8	98.1	96.3353
COG	Congo_Brazzaville	2011	4	2228.58	99	97.86
COG	Congo_Brazzaville	2011	5	4969.44	99.2	99.2151
COD	Congo_Democratic_Republic	2007	1	137.566	61.5	55.7081
COD	Congo_Democratic_Republic	2007	2	260.107	65.2	56.3189
COD	Congo_Democratic_Republic	2007	3	401.12	75.4	68.7744
COD	Congo_Democratic_Republic	2007	4	619.257	86.7	84.7397
COD	Congo_Democratic_Republic	2007	5	1393.33	97.9	97.5784
COD	Congo_Democratic_Republic	2010	1	120.82	59.8	59.8934
COD	Congo_Democratic_Republic	2010	2	229.018	67.5	67.414
COD	Congo_Democratic_Republic	2010	3	349.487	69	71.5501
COD	Congo_Democratic_Republic	2010	4	547.344	85.1	85.729
COD	Congo_Democratic_Republic	2010	5	1140.16	96.2	96.5823
COD	Congo_Democratic_Republic	2013	1	121.843	66.8	65.5532
COD	Congo_Democratic_Republic	2013	2	233.233	72.6	72.5841
COD	Congo_Democratic_Republic	2013	3	356.611	79.3	78.4249
COD	Congo_Democratic_Republic	2013	4	552.2	92.1	90.9655
COD	Congo_Democratic_Republic	2013	5	1201.01	97.8	97.5868
CRI	Costa_Rica	2011	1	1904.27	96.7317	93.88
CRI	Costa_Rica	2011	2	3729.66	99.1365	100
CRI	Costa_Rica	2011	3	5960.89	99.7198	100
CRI	Costa_Rica	2011	4	9415.78	97.7811	100
CRI	Costa_Rica	2011	5	21918.5	99.4205	99.89
CRI	Costa-Rica	1992	1	1488.03	93.3852	0
CRI	Costa-Rica	1992	2	2788.87	97.6654	0
CRI	Costa-Rica	1992	3	4158.01	99.5192	0
CRI	Costa-Rica	1992	4	6213.71	99.5192	0
CRI	Costa-Rica	1992	5	13369.6	100	0
CIV	Cote_dIvoire	1994	1	617.919	16.8	15.9312
CIV	Cote_dIvoire	1994	2	1042.86	29.6	28.3111
CIV	Cote_dIvoire	1994	3	1461.32	45.8	45.8538
CIV	Cote_dIvoire	1994	4	2064.21	65.2	64.9314
CIV	Cote_dIvoire	1994	5	3791.65	83.5	83.1313
CIV	Cote_dIvoire	1998	1	512.746	15.7	17.283
CIV	Cote_dIvoire	1998	2	984.893	34.4	33.266
CIV	Cote_dIvoire	1998	3	1497.03	49.1	48.8471
CIV	Cote_dIvoire	1998	4	2293.98	73.1	72.1589
CIV	Cote_dIvoire	1998	5	5117.11	87.3	86.9788
CIV	Cote_dIvoire	2006	1	461.658	28.5	25.6363
CIV	Cote_dIvoire	2006	2	869.438	40.3	37.5032
CIV	Cote_dIvoire	2006	3	1337.88	58.7	53.8389
CIV	Cote_dIvoire	2006	4	2068.46	78.9	76.1362
CIV	Cote_dIvoire	2006	5	4237.6	94.6	92.9269
CIV	Cote_dIvoire	2011	1	480.218	37	33.2023
CIV	Cote_dIvoire	2011	2	876.197	54	51.0852
CIV	Cote_dIvoire	2011	3	1295.43	55.4	52.2728
CIV	Cote_dIvoire	2011	4	1944.93	79.6	75.5715
CIV	Cote_dIvoire	2011	5	4133.64	91.7	89.1329
DOM	Dominican_Republic	1996	1	1145.9	89.6	88.9785
DOM	Dominican_Republic	1996	2	2348.71	97	97.4961
DOM	Dominican_Republic	1996	3	3648.7	98.1	97.8794
DOM	Dominican_Republic	1996	4	5722.06	98.3	97.5306
DOM	Dominican_Republic	1996	5	13627.3	97.7	97.3433
DOM	Dominican_Republic	1999	1	1212.88	95.2689	95.5977
DOM	Dominican_Republic	1999	2	2434.04	100	99.1435
DOM	Dominican_Republic	1999	3	3872.5	100	96.985
DOM	Dominican_Republic	1999	4	6279.48	98.1857	97.3986
DOM	Dominican_Republic	1999	5	15396.9	91.4442	93.191
DOM	Dominican_Republic	2002	1	1228.53	94.4	94.3073
DOM	Dominican_Republic	2002	2	2607.85	98.8	99.3879
DOM	Dominican_Republic	2002	3	4384.46	99.1	99.2767
DOM	Dominican_Republic	2002	4	7297	99.7	99.4566
DOM	Dominican_Republic	2002	5	18830.4	99.7	99.3451
DOM	Dominican_Republic	2007	1	1353.42	95.3	94.5332
DOM	Dominican_Republic	2007	2	2952.14	99	98.4942
DOM	Dominican_Republic	2007	3	4895.41	98.2	98.6525
DOM	Dominican_Republic	2007	4	8042.28	99.3	98.4624
DOM	Dominican_Republic	2007	5	20126.4	99.4	98.0385
DOM	Dominican_Republic	2013	1	1823.06	97	96.3587
DOM	Dominican_Republic	2013	2	3711.4	99.5	99.3083
DOM	Dominican_Republic	2013	3	5868.4	98.9	99.7459
DOM	Dominican_Republic	2013	4	9499.08	99.4	99.7247
DOM	Dominican_Republic	2013	5	22126.5	97.4	99.4717
DOM	Dominican_Republic	2014	1	1923.7	97.9019	96.9421
DOM	Dominican_Republic	2014	2	3857.88	99.0523	98.4085
DOM	Dominican_Republic	2014	3	6123.31	99.4398	98.6456
DOM	Dominican_Republic	2014	4	9887.26	98.378	97.2782
DOM	Dominican_Republic	2014	5	23819.6	98.9469	98.2299
ECU	Ecuador	1994	1	1002.19	20.4721	27.3901
ECU	Ecuador	1994	2	2108.3	41.7626	53.4528
ECU	Ecuador	1994	3	3502.83	59.8148	73.4592
ECU	Ecuador	1994	4	5777.15	64.9409	85.8284
ECU	Ecuador	1994	5	15187.4	58.0439	91.2421
ECU	Ecuador	1999	1	809.57	34.9418	33.2837
ECU	Ecuador	1999	2	1746.89	54.7151	51.1821
ECU	Ecuador	1999	3	2939.33	78.7104	76.14
ECU	Ecuador	1999	4	4872.96	87.9342	87.6941
ECU	Ecuador	1999	5	13311	93.444	90.3507
ECU	Ecuador	2004	1	1050.55	39.5817	43.2077
ECU	Ecuador	2004	2	2239.41	72.5862	72.2973
ECU	Ecuador	2004	3	3601.29	87.4297	86.0905
ECU	Ecuador	2004	4	6071.25	91.6941	89.0077
ECU	Ecuador	2004	5	15414.3	93.3151	95.4859
EGY	Egypt	1995	1	876.77	22.2	12.1594
EGY	Egypt	1995	2	1836.13	32.1	16.8739
EGY	Egypt	1995	3	3085.6	48.6	30.9682
EGY	Egypt	1995	4	5113.7	64.6	43.4888
EGY	Egypt	1995	5	13289.9	86.8	72.2209
EGY	Egypt	2000	1	785.943	34.5	21.8645
EGY	Egypt	2000	2	1830.29	49.6	31.9203
EGY	Egypt	2000	3	3226.13	63.9	46.2573
EGY	Egypt	2000	4	5703.16	78.4	60.61
EGY	Egypt	2000	5	15819.8	94.2	84.4879
EGY	Egypt	2005	1	1088.71	52.2	40.9969
EGY	Egypt	2005	2	2301.43	66.7	51.5174
EGY	Egypt	2005	3	3785.96	80.4	66.2739
EGY	Egypt	2005	4	6345.86	87.9	78.4271
EGY	Egypt	2005	5	16450.3	96.8	92.1472
EGY	Egypt	2008	1	1635.59	58.2	45.3805
EGY	Egypt	2008	2	3179.2	72.8	61.6925
EGY	Egypt	2008	3	4906.2	84.9	74.0249
EGY	Egypt	2008	4	7647.2	91	84.9635
EGY	Egypt	2008	5	16929.1	97.4	94.6077
EGY	Egypt	2014	1	1790.87	82.4004	75.139
EGY	Egypt	2014	2	3617.05	85.867	79.1302
EGY	Egypt	2014	3	5756.72	93.5407	88.3986
EGY	Egypt	2014	4	9127.82	96.4821	93.1276
EGY	Egypt	2014	5	20784.4	98.9714	97.699
SLV	El_Salvador	2014	1	2071.04	97.0923	93.3708
SLV	El_Salvador	2014	2	3709.73	98.5493	97.9329
SLV	El_Salvador	2014	3	5515.91	99.6632	99.1778
SLV	El_Salvador	2014	4	8156.61	99.9102	99.2489
SLV	El_Salvador	2014	5	16427.7	99.8945	99.0852
ETH	Ethiopia	2000	1	199.654	1.1	0.6816
ETH	Ethiopia	2000	2	301.727	1.3	1.25401
ETH	Ethiopia	2000	3	394.144	1.9	1.51339
ETH	Ethiopia	2000	4	514.792	3.2	3.20386
ETH	Ethiopia	2000	5	841.201	25.3	22.7986
ETH	Ethiopia	2005	1	233.508	1.3	0.56508
ETH	Ethiopia	2005	2	349.94	1.4	1.21178
ETH	Ethiopia	2005	3	459.232	1.8	1.89774
ETH	Ethiopia	2005	4	600.665	5	4.09402
ETH	Ethiopia	2005	5	995.951	29.1	24.6334
ETH	Ethiopia	2011	1	338.662	2.9	2.03129
ETH	Ethiopia	2011	2	541.778	3.8	3.22975
ETH	Ethiopia	2011	3	733.205	4.1	3.12758
ETH	Ethiopia	2011	4	982.748	9.2	6.8827
ETH	Ethiopia	2011	5	1681.73	50.4	44.9626
GAB	Gabon	2000	1	1523.48	65	65.3183
GAB	Gabon	2000	2	2819.61	85.6	85.0068
GAB	Gabon	2000	3	4225.89	94.2	90.5174
GAB	Gabon	2000	4	6329.55	94.4	94.4333
GAB	Gabon	2000	5	12920.3	96.4	97.6188
GAB	Gabon	2012	1	1440.4	76.5	75.4678
GAB	Gabon	2012	2	2635.4	92.4	92.4215
GAB	Gabon	2012	3	3917.96	94.7	94.1083
GAB	Gabon	2012	4	5877.53	95.1	94.724
GAB	Gabon	2012	5	11996.1	95.6	96.3254
GMB	Gambia	2005	1	266.603	28.3	26.6785
GMB	Gambia	2005	2	560.645	45.9	44.7242
GMB	Gambia	2005	3	928.106	59	56.7501
GMB	Gambia	2005	4	1506.04	72.7	69.5308
GMB	Gambia	2005	5	3959.32	88.6	84.8814
GMB	Gambia	2013	1	231.066	47.5	48.9065
GMB	Gambia	2013	2	492.735	47.2	49.9349
GMB	Gambia	2013	3	819.414	49.1	51.7715
GMB	Gambia	2013	4	1358.53	68.5	76.7037
GMB	Gambia	2013	5	3284.76	81.8	90.4157
GEO	Georgia	2005	1	902.861	95.1	89.112
GEO	Georgia	2005	2	1662.89	99	95.1249
GEO	Georgia	2005	3	2451.52	98.8	96.2379
GEO	Georgia	2005	4	3656.16	99.4	96.3915
GEO	Georgia	2005	5	7341.47	98.5	98.494
GHA	Ghana	1993	1	576.592	25.3	24.6606
GHA	Ghana	1993	2	959.001	24.1	23.1405
GHA	Ghana	1993	3	1328.98	31.6	31.1015
GHA	Ghana	1993	4	1850.39	62.3	60.3645
GHA	Ghana	1993	5	3354.49	85.3	84.153
GHA	Ghana	1998	1	517.865	20.2	20.4961
GHA	Ghana	1998	2	922.423	26.7	26.9448
GHA	Ghana	1998	3	1363.77	49.3	47.0621
GHA	Ghana	1998	4	2037.93	64.8	63.5325
GHA	Ghana	1998	5	3903.57	86.7	85.547
GHA	Ghana	2003	1	585.472	19.4	19.3851
GHA	Ghana	2003	2	1040.99	30.4	30.0916
GHA	Ghana	2003	3	1532.06	42.9	40.6714
GHA	Ghana	2003	4	2263.76	72.7	72.8172
GHA	Ghana	2003	5	4403.4	89.6	89.4452
GHA	Ghana	2006	1	647.615	22.6	21.4485
GHA	Ghana	2006	2	1148.3	32.5	31.5648
GHA	Ghana	2006	3	1675.63	46.3	45.6679
GHA	Ghana	2006	4	2449.81	74.3	73.9784
GHA	Ghana	2006	5	4897.99	89.9	89.6082
GHA	Ghana	2008	1	783.994	23.1	23.5305
GHA	Ghana	2008	2	1366.89	51.9	48.6831
GHA	Ghana	2008	3	1974.87	66.4	62.1426
GHA	Ghana	2008	4	2838.61	82.2	80.0624
GHA	Ghana	2008	5	5513.96	95.8	92.7552
GHA	Ghana	2011	1	720.437	38.6	37.7469
GHA	Ghana	2011	2	1280.43	57.3	56.9198
GHA	Ghana	2011	3	1861.02	70.6	68.5458
GHA	Ghana	2011	4	2739.47	85.9	84.3089
GHA	Ghana	2011	5	5163.5	97.6	97.4036
GHA	Ghana	2014	1	792.988	46.9404	45.981
GHA	Ghana	2014	2	1379.98	60.6546	60.2627
GHA	Ghana	2014	3	1979.23	77.2092	75.9309
GHA	Ghana	2014	4	2807.86	93.5785	93.3657
GHA	Ghana	2014	5	5427.26	96.6832	96.5723
GTM	Guatemala	1995	1	822.425	10	9.32682
GTM	Guatemala	1995	2	1838.52	16.5	15.7993
GTM	Guatemala	1995	3	3073.45	33.6	30.7076
GTM	Guatemala	1995	4	5151.21	62.7	62.8
GTM	Guatemala	1995	5	13425.7	92.9	90.0954
GTM	Guatemala	1998	1	939.899	9.1	7.70749
GTM	Guatemala	1998	2	1988.43	19.6	17.4961
GTM	Guatemala	1998	3	3237.97	40.8	39.2201
GTM	Guatemala	1998	4	5352.57	74.5	75.0561
GTM	Guatemala	1998	5	13526.2	92.4	91.5823
GTM	Guatemala	2008	1	1127.08	23.6	20.7489
GTM	Guatemala	2008	2	2370.61	43.5	41.1424
GTM	Guatemala	2008	3	3866.08	63.8	61.6321
GTM	Guatemala	2008	4	6283.72	88.8	86.3656
GTM	Guatemala	2008	5	15124.5	96.3	94.699
GIN	Guinea	1999	1	262.95	12.4	10.256
GIN	Guinea	1999	2	469.393	16	15.5768
GIN	Guinea	1999	3	686.572	27.1	23.9575
GIN	Guinea	1999	4	989.989	55.3	44.7375
GIN	Guinea	1999	5	1900.91	84.1	66.1472
GIN	Guinea	2005	1	262.602	15.2	11.606
GIN	Guinea	2005	2	469.366	20	16.6581
GIN	Guinea	2005	3	695.392	34.8	27.3441
GIN	Guinea	2005	4	1024.8	57.5	46.0768
GIN	Guinea	2005	5	2056.1	86.8	70.0838
GIN	Guinea	2012	1	383.615	20	17.5574
GIN	Guinea	2012	2	701.347	28.2	25.4935
GIN	Guinea	2012	3	1018.88	40.3	36.8589
GIN	Guinea	2012	4	1497.68	66.5	55.424
GIN	Guinea	2012	5	2895.05	91.7	81.2712
GNB	Guinea_Bissau	2006	1	390.807	19.4	16.8235
GNB	Guinea_Bissau	2006	2	690.847	25.9	23.3688
GNB	Guinea_Bissau	2006	3	1002.72	30.9	27.0724
GNB	Guinea_Bissau	2006	4	1445.38	53.9	51.3294
GNB	Guinea_Bissau	2006	5	2807.45	78.5	74.9162
GNB	Guinea_Bissau	2014	1	385.093	37.087	24.7597
GNB	Guinea_Bissau	2014	2	663.261	42.7872	28.8145
GNB	Guinea_Bissau	2014	3	945.53	47.2814	33.6682
GNB	Guinea_Bissau	2014	4	1364.58	74.9867	68.0892
GNB	Guinea_Bissau	2014	5	2608.63	85.8631	82.5347
GUY	Guyana	2006	1	1537.78	63.9	65.1639
GUY	Guyana	2006	2	2584.17	91.3	91.5452
GUY	Guyana	2006	3	3622.37	93.4	94.5787
GUY	Guyana	2006	4	5076.46	90.9	86.6248
GUY	Guyana	2006	5	9241.52	93.2	87.7386
GUY	Guyana	2009	1	1705.02	81.6	74.4181
GUY	Guyana	2009	2	2947.82	95.6	93.5881
GUY	Guyana	2009	3	4175.83	95.9	95.8069
GUY	Guyana	2009	4	5877.75	97.6	95.8484
GUY	Guyana	2009	5	10802.3	97	94.9647
GUY	Guyana	2014	1	2038.76	79.3091	80.6239
GUY	Guyana	2014	2	3555	96.0847	96.5952
GUY	Guyana	2014	3	5009.44	97.18	97.113
GUY	Guyana	2014	4	7035.59	100	98.9719
GUY	Guyana	2014	5	13025.3	100	99.5305
HTI	Haiti	2000	1	224.477	3.9	3.62051
HTI	Haiti	2000	2	514.731	11.8	7.82762
HTI	Haiti	2000	3	891.484	13.4	13.1779
HTI	Haiti	2000	4	1534.81	39.7	37.026
HTI	Haiti	2000	5	4269.4	71.3	67.9822
HTI	Haiti	2005	1	219.469	7.8	5.8662
HTI	Haiti	2005	2	511.723	12.3	10.1807
HTI	Haiti	2005	3	865.044	22.1	19.5558
HTI	Haiti	2005	4	1492.79	41.7	38.4827
HTI	Haiti	2005	5	4408.79	70.4	64.8756
HTI	Haiti	2012	1	213.642	10.9	8.73505
HTI	Haiti	2012	2	488.063	22.1	19.735
HTI	Haiti	2012	3	842.62	43.2	38.1384
HTI	Haiti	2012	4	1461.06	54.6	51.1529
HTI	Haiti	2012	5	4198.66	82.5	75.7422
HND	Honduras	2005	1	453.139	37.5	32.943
HND	Honduras	2005	2	1024.88	56.3	51.1428
HND	Honduras	2005	3	1778.77	80.8	77.989
HND	Honduras	2005	4	3038.56	90.5	89.0828
HND	Honduras	2005	5	8814.79	98.3	98.0436
HND	Honduras	2011	1	591.764	61.1	57.6143
HND	Honduras	2011	2	1313.42	83.4	80.6404
HND	Honduras	2011	3	2183.56	91.8	90.9099
HND	Honduras	2011	4	3695.79	96.9	95.9356
HND	Honduras	2011	5	9565.15	98.3	98.3363
IND	India	1998	1	361.1	16.3	11.016
IND	India	1998	2	709.624	25.8	18.2374
IND	India	1998	3	1078.72	41.9	31.5437
IND	India	1998	4	1667.04	60.2	49.7965
IND	India	1998	5	3748.48	84.3	74.5355
IND	India	2005	1	387.471	21	12.7181
IND	India	2005	2	793.221	34.1	23.509
IND	India	2005	3	1279.06	51.8	39.2453
IND	India	2005	4	2078.64	69.6	57.8685
IND	India	2005	5	4851.99	89.8	83.6677
IDN	Indonesia	1997	1	1411.65	21.9	3.93649
IDN	Indonesia	1997	2	2385.09	36.7	8.36966
IDN	Indonesia	1997	3	3331.8	50.8	17.7896
IDN	Indonesia	1997	4	4727.89	66.6	29.8447
IDN	Indonesia	1997	5	8744.55	89.3	52.6313
IDN	Indonesia	2002	1	1320.41	42	11.2807
IDN	Indonesia	2002	2	2220.85	58.5	25.1305
IDN	Indonesia	2002	3	3165.74	68.2	38.2841
IDN	Indonesia	2002	4	4588.4	84.4	53.5894
IDN	Indonesia	2002	5	8550.6	94.9	81.4979
IDN	Indonesia	2007	1	1455.05	46.5	14.19
IDN	Indonesia	2007	2	2490.87	68.6	32.1951
IDN	Indonesia	2007	3	3667.34	80.1	48.3431
IDN	Indonesia	2007	4	5430.3	88.5	62.2114
IDN	Indonesia	2007	5	10374.5	96	83.8871
IDN	Indonesia	2012	1	1388.18	60.4	29.9739
IDN	Indonesia	2012	2	2568.14	84	57.6243
IDN	Indonesia	2012	3	3907.66	90.9	66.5262
IDN	Indonesia	2012	4	5859.98	95.3	79.3351
IDN	Indonesia	2012	5	12432.8	97.4	88.4369
JAM	Jamaica	2011	1	1304.01	96.5	94.329
JAM	Jamaica	2011	2	2805.59	99.6	100
JAM	Jamaica	2011	3	4590.85	100	100
JAM	Jamaica	2011	4	7681.25	100	99.3387
JAM	Jamaica	2011	5	19446.7	100	100
JOR	Jordan	1997	1	1707.61	92.6	86.4401
JOR	Jordan	1997	2	2935.55	97.6	93.18
JOR	Jordan	1997	3	4196.95	98.7	95.2086
JOR	Jordan	1997	4	6012.77	97.9	95.5153
JOR	Jordan	1997	5	11588.5	99.3	96.8605
JOR	Jordan	2002	1	1797.92	98.6	93.9984
JOR	Jordan	2002	2	3177.41	99.8	97.1915
JOR	Jordan	2002	3	4733.95	99.9	97.077
JOR	Jordan	2002	4	7085.34	99.9	99.3195
JOR	Jordan	2002	5	14709.1	100	98.7483
JOR	Jordan	2007	1	2930.7	98.4	97.0974
JOR	Jordan	2007	2	5094.07	98.7	98.3405
JOR	Jordan	2007	3	7371.36	99.5	99.4029
JOR	Jordan	2007	4	10610.2	100	99.5519
JOR	Jordan	2007	5	19719.6	100	99.9182
JOR	Jordan	2012	1	2968.85	98.6	96.8594
JOR	Jordan	2012	2	5098.85	100	99.4513
JOR	Jordan	2012	3	7260.3	100	98.964
JOR	Jordan	2012	4	10269.1	99.2	99.1067
JOR	Jordan	2012	5	19398.6	100	100
KAZ	Kazakhstan	1995	1	2163.37	99.4	96.4292
KAZ	Kazakhstan	1995	2	3556.15	100	98.1827
KAZ	Kazakhstan	1995	3	4869.44	98.8	98.8058
KAZ	Kazakhstan	1995	4	6706.03	100	99.4353
KAZ	Kazakhstan	1995	5	11720.8	100	100
KAZ	Kazakhstan	1999	1	2339.97	99.5	96.4437
KAZ	Kazakhstan	1999	2	3831.75	99.2	97.9999
KAZ	Kazakhstan	1999	3	5309.72	98.8	98.841
KAZ	Kazakhstan	1999	4	7388.64	100	99.5996
KAZ	Kazakhstan	1999	5	13120.7	99.1	97.7771
KAZ	Kazakhstan	2006	1	3189.89	100	100
KAZ	Kazakhstan	2006	2	5043.58	100	100
KAZ	Kazakhstan	2006	3	6693.47	100	99.5963
KAZ	Kazakhstan	2006	4	8904	99.2	99.7026
KAZ	Kazakhstan	2006	5	14552.2	99.8	99.3545
KAZ	Kazakhstan	2010	1	4400.2	99.5	98.5952
KAZ	Kazakhstan	2010	2	6620.52	100	99.8733
KAZ	Kazakhstan	2010	3	8637.49	99.8	99.8292
KAZ	Kazakhstan	2010	4	11252.7	100	100
KAZ	Kazakhstan	2010	5	17672.6	100	100
KEN	Kenya	1993	1	256.624	21.1	23.481
KEN	Kenya	1993	2	544.232	32.7	33.2608
KEN	Kenya	1993	3	874.35	43.3	45.1769
KEN	Kenya	1993	4	1458.5	56.1	56.0541
KEN	Kenya	1993	5	3524.32	75.5	75.5527
KEN	Kenya	1998	1	323.162	23.2	20.2362
KEN	Kenya	1998	2	663.949	33.3	30.4397
KEN	Kenya	1998	3	1063.51	41.9	41.0489
KEN	Kenya	1998	4	1750.61	56.1	53.7985
KEN	Kenya	1998	5	4335.6	79.6	78.4751
KEN	Kenya	2003	1	355.902	17.1	15.9748
KEN	Kenya	2003	2	701.094	33	31.4216
KEN	Kenya	2003	3	1090.81	36.6	36.5104
KEN	Kenya	2003	4	1717.18	55.1	53.188
KEN	Kenya	2003	5	3830.69	75.8	73.8247
KEN	Kenya	2008	1	475.365	22.1	18.0284
KEN	Kenya	2008	2	890.547	31.8	30.3931
KEN	Kenya	2008	3	1361.83	41.2	41.5692
KEN	Kenya	2008	4	2104.4	55.8	51.4446
KEN	Kenya	2008	5	4443.76	81.6	80.9442
KEN	Kenya	2014	1	598.288	34.0129	30.2856
KEN	Kenya	2014	2	1123	54.0389	49.3917
KEN	Kenya	2014	3	1696.76	66.5927	62.6392
KEN	Kenya	2014	4	2645.45	84.0677	80.2249
KEN	Kenya	2014	5	5702.45	92.9002	92.8745
KGZ	Kyrgyzstan	1997	1	330.162	96	90.6245
KGZ	Kyrgyzstan	1997	2	637.82	98.2	96.7731
KGZ	Kyrgyzstan	1997	3	983.068	98.1	95.592
KGZ	Kyrgyzstan	1997	4	1479.93	99.7	99.2625
KGZ	Kyrgyzstan	1997	5	3229.4	100	99.3037
KGZ	Kyrgyzstan	2005	1	652.274	93.4	93.3141
KGZ	Kyrgyzstan	2005	2	1124.24	98.8	98.7313
KGZ	Kyrgyzstan	2005	3	1600.8	97.2	94.6031
KGZ	Kyrgyzstan	2005	4	2273.84	98.1	97.4608
KGZ	Kyrgyzstan	2005	5	4308.33	100	99.8539
KGZ	Kyrgyzstan	2012	1	1046.81	99.1	99.6954
KGZ	Kyrgyzstan	2012	2	1682.06	99.8	99.573
KGZ	Kyrgyzstan	2012	3	2309.06	98.7	99.4641
KGZ	Kyrgyzstan	2012	4	3156.22	98.1	99.1585
KGZ	Kyrgyzstan	2012	5	5396.91	100	99.9224
KGZ	Kyrgyzstan	2014	1	1207.38	96.4879	96.263
KGZ	Kyrgyzstan	2014	2	1964.06	98.9211	98.9211
KGZ	Kyrgyzstan	2014	3	2694.69	98.8666	98.8666
KGZ	Kyrgyzstan	2014	4	3657.78	98.4793	98.4793
KGZ	Kyrgyzstan	2014	5	6334.37	99.1955	99.1955
LAO	Lao	2006	1	714.64	3	2.81465
LAO	Lao	2006	2	1242.63	8.6	6.70144
LAO	Lao	2006	3	1764.33	14.3	10.0711
LAO	Lao	2006	4	2524.82	32.8	27.0343
LAO	Lao	2006	5	4736.12	81.2	72.6249
LAO	Lao	2011	1	907.291	10.8	10.5032
LAO	Lao	2011	2	1625.68	23.9	21.6131
LAO	Lao	2011	3	2351.95	45	37.3876
LAO	Lao	2011	4	3345.05	64.3	55.0987
LAO	Lao	2011	5	6473.73	90.7	87.4354
LSO	Lesotho	2004	1	388.147	34.3	30.5651
LSO	Lesotho	2004	2	806.155	39.4	39.7905
LSO	Lesotho	2004	3	1298.42	57.7	55.0657
LSO	Lesotho	2004	4	2158.36	70.1	65.8948
LSO	Lesotho	2004	5	5118.25	81.5	81.7006
LSO	Lesotho	2009	1	430.559	36.2	32.2553
LSO	Lesotho	2009	2	869.354	50.3	46.7776
LSO	Lesotho	2009	3	1398.39	60.2	57.7152
LSO	Lesotho	2009	4	2266.7	77.6	74.7593
LSO	Lesotho	2009	5	5736.48	92.6	88.1117
LSO	Lesotho	2014	1	568.819	65.1839	56.9399
LSO	Lesotho	2014	2	1128.82	72.32	65.857
LSO	Lesotho	2014	3	1786.74	82.3565	80.234
LSO	Lesotho	2014	4	2924.64	90.1505	89.1289
LSO	Lesotho	2014	5	6946.19	94.3929	92.9033
LBR	Liberia	2007	1	318.507	29.9	18.3669
LBR	Liberia	2007	2	639.421	31.6	25.0591
LBR	Liberia	2007	3	1018.16	45.6	35.3458
LBR	Liberia	2007	4	1637.74	73.9	54.8141
LBR	Liberia	2007	5	3884.15	81.6	70.8821
LBR	Liberia	2013	1	191.913	46	40.5666
LBR	Liberia	2013	2	394.13	56.4	45.7382
LBR	Liberia	2013	3	632.666	63.8	56.5067
LBR	Liberia	2013	4	1039.58	78.3	69.9568
LBR	Liberia	2013	5	2448.24	88.7	79.3299
MKD	Macedonia	2005	1	3257.37	95.3	95.2336
MKD	Macedonia	2005	2	5019.64	98.5	98.615
MKD	Macedonia	2005	3	6588.24	98.2	98.5695
MKD	Macedonia	2005	4	8781.35	100	100
MKD	Macedonia	2005	5	14014.1	100	100
MKD	Macedonia	2011	1	3081.6	97.5	95.5147
MKD	Macedonia	2011	2	5165.56	96	98.5095
MKD	Macedonia	2011	3	7278.64	100	99.6543
MKD	Macedonia	2011	4	10166.3	100	100
MKD	Macedonia	2011	5	18064.3	98	99.0684
MDG	Madagascar	1997	1	364.937	29.6	25.2862
MDG	Madagascar	1997	2	641.104	37	29.4678
MDG	Madagascar	1997	3	934.954	40.5	34.8494
MDG	Madagascar	1997	4	1380.11	65	46.5465
MDG	Madagascar	1997	5	2729.92	88.5	44.4464
MDG	Madagascar	2003	1	288.001	29.3	18.5975
MDG	Madagascar	2003	2	543.457	37.5	23.4686
MDG	Madagascar	2003	3	821.278	45.8	34.1548
MDG	Madagascar	2003	4	1266.96	69.5	42.6956
MDG	Madagascar	2003	5	2597.6	93	54.5209
MDG	Madagascar	2008	1	319.576	22.4	17.6863
MDG	Madagascar	2008	2	606.371	28	24.441
MDG	Madagascar	2008	3	904.585	42.5	36.9736
MDG	Madagascar	2008	4	1393.79	58.3	47.9524
MDG	Madagascar	2008	5	2907.86	90.4	66.3823
MWI	Malawi	2000	1	125.594	40.9	42.9049
MWI	Malawi	2000	2	239.261	47.8	49.2998
MWI	Malawi	2000	3	367.273	55.3	51.1098
MWI	Malawi	2000	4	572.923	53.7	58.2767
MWI	Malawi	2000	5	1256.48	77	83.0412
MWI	Malawi	2004	1	167.651	45.1	58.729
MWI	Malawi	2004	2	286.447	45.6	62.1672
MWI	Malawi	2004	3	415.102	51.3	66.335
MWI	Malawi	2004	4	600.817	62.4	75.8559
MWI	Malawi	2004	5	1196.13	87	89.1045
MWI	Malawi	2006	1	156.241	42.6	42.9912
MWI	Malawi	2006	2	278.16	47.5	47.5872
MWI	Malawi	2006	3	407.068	52.2	52.3937
MWI	Malawi	2006	4	593.445	53.8	54.2368
MWI	Malawi	2006	5	1159.86	77	77.1021
MWI	Malawi	2010	1	134.253	65.9	64.8679
MWI	Malawi	2010	2	255.022	67.9	67.5973
MWI	Malawi	2010	3	390.884	69.8	69.8821
MWI	Malawi	2010	4	600.25	79	78.525
MWI	Malawi	2010	5	1301.89	89.6	89.8389
MWI	Malawi	2013	1	134.29	83.0826	84.918
MWI	Malawi	2013	2	258.395	85.5776	87.1871
MWI	Malawi	2013	3	402.761	87.5953	88.7663
MWI	Malawi	2013	4	630.78	89.0378	90.4366
MWI	Malawi	2013	5	1361.05	94.7257	96.4355
MDV	Maldives	2009	1	2256.98	92.1	90.4701
MDV	Maldives	2009	2	3969.8	95.3	93.5675
MDV	Maldives	2009	3	5751.21	97	96.2718
MDV	Maldives	2009	4	8273.4	99.3	98.2279
MDV	Maldives	2009	5	16143.6	100	97.1521
MLI	Mali	1995	1	250.375	12.1	10.201
MLI	Mali	1995	2	468.532	23.9	21.1315
MLI	Mali	1995	3	694.693	35.9	32.5927
MLI	Mali	1995	4	1036.56	52.7	48.3875
MLI	Mali	1995	5	2163.29	82	79.8152
MLI	Mali	2001	1	256.584	23.4	20.2355
MLI	Mali	2001	2	466.483	27.5	25.0097
MLI	Mali	2001	3	679.785	28.4	26.823
MLI	Mali	2001	4	992.943	47.6	43.3823
MLI	Mali	2001	5	1957.4	90.5	84.9638
MLI	Mali	2006	1	300.673	37	30.7225
MLI	Mali	2006	2	517.693	38.5	33.0429
MLI	Mali	2006	3	749.729	40	34.7622
MLI	Mali	2006	4	1076.74	57.4	50.4137
MLI	Mali	2006	5	2078.72	88.2	84.2851
MLI	Mali	2012	1	372.078	37.8	27.7051
MLI	Mali	2012	2	589.524	47.3	41.0056
MLI	Mali	2012	3	799.927	52.6	47.7832
MLI	Mali	2012	4	1081.57	78.3	72.8728
MLI	Mali	2012	5	1817.88	94.7	93.5713
MRT	Mauritania	2007	1	606.198	20.5	12.0853
MRT	Mauritania	2007	2	1078.25	40.6	26.5003
MRT	Mauritania	2007	3	1571.94	70.6	54.4972
MRT	Mauritania	2007	4	2323.53	90.3	76.1276
MRT	Mauritania	2007	5	4634.59	95.1	84.5751
MRT	Mauritania	2011	1	474.198	26.7	25.5783
MRT	Mauritania	2011	2	844.876	45.9	45.4872
MRT	Mauritania	2011	3	1237.56	71.6	71.7723
MRT	Mauritania	2011	4	1822.83	89.2	89.8619
MRT	Mauritania	2011	5	3578.93	95.9	93.6724
MDA	Moldova	2005	1	955.021	98.6	96.0545
MDA	Moldova	2005	2	1682.09	99.4	99.3331
MDA	Moldova	2005	3	2425.68	100	99.4813
MDA	Moldova	2005	4	3568.77	99.6	100
MDA	Moldova	2005	5	6969.19	100	99.7408
MDA	Moldova	2012	1	1571.5	97.7	97.6879
MDA	Moldova	2012	2	2537.79	100	100
MDA	Moldova	2012	3	3409.34	100	100
MDA	Moldova	2012	4	4653.37	99.5	97.6904
MDA	Moldova	2012	5	8057.43	98.6	98.5725
MNG	Mongolia	2005	1	1158.65	98.1	96.5363
MNG	Mongolia	2005	2	1935.31	99.4	98.139
MNG	Mongolia	2005	3	2726.64	99.6	99.6205
MNG	Mongolia	2005	4	3777.46	99.2	98.8149
MNG	Mongolia	2005	5	6802.84	100	100
MNG	Mongolia	2010	1	1559.11	97.7	96.8735
MNG	Mongolia	2010	2	2577.02	99	98.4921
MNG	Mongolia	2010	3	3565.04	98.7	98.9161
MNG	Mongolia	2010	4	4912.19	99.8	100
MNG	Mongolia	2010	5	8769.03	99.3	98.5968
MNG	Mongolia	2013	1	2146.53	97.1841	99.4487
MNG	Mongolia	2013	2	3550.45	99.4189	98.9904
MNG	Mongolia	2013	3	4979.34	98.3048	98.9251
MNG	Mongolia	2013	4	6840.86	98.5455	97.9377
MNG	Mongolia	2013	5	12282	98.6983	90.4024
MNE	Montenegro	2005	1	3139.19	97.5	97.5358
MNE	Montenegro	2005	2	4958.45	98.5	100
MNE	Montenegro	2005	3	6739.68	100	100
MNE	Montenegro	2005	4	8947.26	98.4	100
MNE	Montenegro	2005	5	14562.2	100	100
MNE	Montenegro	2013	1	4980.19	98.8	98.8335
MNE	Montenegro	2013	2	7613.58	100	100
MNE	Montenegro	2013	3	10063.9	98.4	98.3999
MNE	Montenegro	2013	4	13232.3	98.1	98.0712
MNE	Montenegro	2013	5	21514.6	100	100
MAR	Morocco	2003	1	849.053	32.1	28.5247
MAR	Morocco	2003	2	1517.16	51.9	48.0824
MAR	Morocco	2003	3	2212.07	73.9	67.9349
MAR	Morocco	2003	4	3284.13	87.8	83.7843
MAR	Morocco	2003	5	6570.85	95.9	94.0277
MOZ	Mozambique	1997	1	144.836	18.1	17.057
MOZ	Mozambique	1997	2	253.34	35.2	33.1318
MOZ	Mozambique	1997	3	369.428	31.4	31.2639
MOZ	Mozambique	1997	4	552.658	64	65.3739
MOZ	Mozambique	1997	5	1078.06	82.1	82.617
MOZ	Mozambique	2003	1	151.933	25.9	25.0218
MOZ	Mozambique	2003	2	281.156	34.6	33.1651
MOZ	Mozambique	2003	3	422.764	45.1	42.0604
MOZ	Mozambique	2003	4	634.353	69.9	68.3622
MOZ	Mozambique	2003	5	1346.24	89.6	89.8957
MOZ	Mozambique	2008	1	157.654	36.5	39.9387
MOZ	Mozambique	2008	2	302.427	45.1	49.2284
MOZ	Mozambique	2008	3	463.612	52.6	59.3512
MOZ	Mozambique	2008	4	718.309	66.2	70.5129
MOZ	Mozambique	2008	5	1489.09	88.5	92.1713
MOZ	Mozambique	2011	1	181.409	34.2	31.2031
MOZ	Mozambique	2011	2	339.957	39.8	38.2496
MOZ	Mozambique	2011	3	513.854	53.3	52.9322
MOZ	Mozambique	2011	4	777.652	75.5	74.4193
MOZ	Mozambique	2011	5	1699.43	90.6	91.5491
NAM	Namibia	2000	1	374.421	56	54.4532
NAM	Namibia	2000	2	1003.21	63	64.6066
NAM	Namibia	2000	3	1955.67	80.5	78.4808
NAM	Namibia	2000	4	3920.4	85.9	84.9571
NAM	Namibia	2000	5	15091.2	96.3	96.6365
NAM	Namibia	2006	1	332.305	61	58.6986
NAM	Namibia	2006	2	904.352	74.5	73.1437
NAM	Namibia	2006	3	1795.2	85.4	85.7174
NAM	Namibia	2006	4	3615.8	94.6	93.766
NAM	Namibia	2006	5	14851.8	97.6	97.3685
NAM	Namibia	2013	1	712.326	75.7	71.3535
NAM	Namibia	2013	2	1718.83	89.3	87.4505
NAM	Namibia	2013	3	3078.01	89.3	89.6917
NAM	Namibia	2013	4	5785.83	95.5	95.6222
NAM	Namibia	2013	5	19593.7	98.4	98.362
NPL	Nepal	1996	1	308.99	2.9	1.73763
NPL	Nepal	1996	2	557.572	5.2	3.46619
NPL	Nepal	1996	3	827.864	6.4	4.80637
NPL	Nepal	1996	4	1218.06	9.1	6.21644
NPL	Nepal	1996	5	2415.9	33.7	29.8966
NPL	Nepal	2001	1	305.935	4.2	2.33464
NPL	Nepal	2001	2	590.444	5.3	3.00628
NPL	Nepal	2001	3	915.235	10.5	5.47038
NPL	Nepal	2001	4	1422.79	16.2	8.98265
NPL	Nepal	2001	5	3145.04	48.8	36.5323
NPL	Nepal	2006	1	370.174	5.2	4.32967
NPL	Nepal	2006	2	708.189	11	9.26749
NPL	Nepal	2006	3	1084.88	13.4	11.9173
NPL	Nepal	2006	4	1635.07	25.6	21.7343
NPL	Nepal	2006	5	3316.67	60.5	54.9821
NPL	Nepal	2011	1	570.27	12.4	11.4456
NPL	Nepal	2011	2	925.29	27.7	23.3164
NPL	Nepal	2011	3	1281.39	42.6	35.3573
NPL	Nepal	2011	4	1805.05	57.6	51.8837
NPL	Nepal	2011	5	3208.24	86.6	77.9038
NPL	Nepal	2014	1	664.147	25.537	27.8986
NPL	Nepal	2014	2	1105.35	44.9813	44.6545
NPL	Nepal	2014	3	1538.74	55.6718	56.3888
NPL	Nepal	2014	4	2127.73	71.1404	68.0588
NPL	Nepal	2014	5	3859.82	93.3272	90.6648
NIC	Nicaragua	1998	1	463.912	35.9	32.9494
NIC	Nicaragua	1998	2	1012.13	62.1	59.0409
NIC	Nicaragua	1998	3	1693.46	81.3	79.4286
NIC	Nicaragua	1998	4	2881.16	90.4	86.2792
NIC	Nicaragua	1998	5	7856.69	94.1	90.5678
NIC	Nicaragua	2001	1	461.572	79	29.1813
NIC	Nicaragua	2001	2	1041.5	89.5	61.5269
NIC	Nicaragua	2001	3	1811.07	96.3	81.6164
NIC	Nicaragua	2001	4	3229.99	97.4	90.5493
NIC	Nicaragua	2001	5	8962.24	99.7	96.6703
NIC	Nicaragua	2006	1	741.063	45.8012	43.7357
NIC	Nicaragua	2006	2	1460.25	78.8622	76.6584
NIC	Nicaragua	2006	3	2287.19	89.0415	89.878
NIC	Nicaragua	2006	4	3680.04	95.339	95.7959
NIC	Nicaragua	2006	5	8676.32	99.1652	99.2171
NER	Niger	1998	1	167.276	34.6	4.09395
NER	Niger	1998	2	320.316	34.4	6.86603
NER	Niger	1998	3	498.41	36.3	7.72031
NER	Niger	1998	4	774.375	46.3	16.3973
NER	Niger	1998	5	1739.8	76.1	64.3529
NER	Niger	2006	1	167.691	5.3	4.84282
NER	Niger	2006	2	306.975	8.3	6.98214
NER	Niger	2006	3	452.257	9.5	8.1138
NER	Niger	2006	4	659.205	14.9	12.7148
NER	Niger	2006	5	1328.58	59.8	57.8248
NER	Niger	2012	1	211.519	14	12.7831
NER	Niger	2012	2	357.198	22.1	18.9652
NER	Niger	2012	3	496.295	24.2	21.7091
NER	Niger	2012	4	697.147	31.9	29.477
NER	Niger	2012	5	1247.65	73.3	70.966
NGA	Nigeria	2003	1	635.398	12.2	11.6203
NGA	Nigeria	2003	2	1228.86	19.4	16.2509
NGA	Nigeria	2003	3	1888.99	28.8	24.9723
NGA	Nigeria	2003	4	2885.17	50	44.1625
NGA	Nigeria	2003	5	6005.98	85.6	79.9221
NGA	Nigeria	2007	1	860.479	11.7	9.83879
NGA	Nigeria	2007	2	1657.35	21.2	19.2266
NGA	Nigeria	2007	3	2540.01	33.5	30.8036
NGA	Nigeria	2007	4	3979.85	61.2	55.4939
NGA	Nigeria	2007	5	8688.13	84.8	77.9816
NGA	Nigeria	2008	1	732.169	8.8	7.3476
NGA	Nigeria	2008	2	1420.67	18	15.3032
NGA	Nigeria	2008	3	2138.16	37.9	33.5828
NGA	Nigeria	2008	4	3342.81	63.7	56.5778
NGA	Nigeria	2008	5	7382.25	85.9	80.3108
NGA	Nigeria	2011	1	899.936	11	9.48732
NGA	Nigeria	2011	2	1667.12	25.8	22.6376
NGA	Nigeria	2011	3	2559.26	49.8	45.7739
NGA	Nigeria	2011	4	3886.97	72.7	67.5266
NGA	Nigeria	2011	5	8159.05	89.7	85.2778
NGA	Nigeria	2013	1	1076.08	6.1	5.83721
NGA	Nigeria	2013	2	1982.65	18.9	17.1339
NGA	Nigeria	2013	3	3025.16	40.4	37.1042
NGA	Nigeria	2013	4	4527.4	63.7	56.7742
NGA	Nigeria	2013	5	9438.29	86.2	79.9024
PAK	Pakistan	2006	1	1286.82	17.835	12.4423
PAK	Pakistan	2006	2	2038.66	27.7152	20.2102
PAK	Pakistan	2006	3	2762.81	39.7006	29.4044
PAK	Pakistan	2006	4	3743.14	55.8564	47.0367
PAK	Pakistan	2006	5	6222.58	79.3353	73.7868
PAK	Pakistan	2012	1	1133.65	34	27.1222
PAK	Pakistan	2012	2	2007.43	43.4	33.8372
PAK	Pakistan	2012	3	2890.49	55.5	45.6206
PAK	Pakistan	2012	4	4125.94	73	63.4359
PAK	Pakistan	2012	5	7819.71	85.8	83.9831
PAN	Panama	2013	1	2424.16	72.1	71.0379
PAN	Panama	2013	2	4809.61	99	98.8812
PAN	Panama	2013	3	7693.12	99.8	99.8484
PAN	Panama	2013	4	12491.6	99.7	99.7086
PAN	Panama	2013	5	28771.7	100	100
PRY	Paraguay	1995	1	772.29	38.4227	29.0883
PRY	Paraguay	1995	2	1691.95	48.2379	47.6234
PRY	Paraguay	1995	3	2750.74	74.3537	71.2777
PRY	Paraguay	1995	4	4480.99	91.11	80.828
PRY	Paraguay	1995	5	11744.1	73.9824	89.1274
PRY	Paraguay	1998	1	747.021	35.1219	25.6669
PRY	Paraguay	1998	2	1576.64	48.1576	43.871
PRY	Paraguay	1998	3	2593.68	66.9171	65.0365
PRY	Paraguay	1998	4	4415.63	85.8596	83.1376
PRY	Paraguay	1998	5	11650.8	94.2416	94.625
PRY	Paraguay	2004	1	689.011	53.3983	52.9776
PRY	Paraguay	2004	2	1454.51	73.3556	72.8299
PRY	Paraguay	2004	3	2404.76	84.4208	82.7409
PRY	Paraguay	2004	4	4024.34	90.6273	89.7066
PRY	Paraguay	2004	5	10095.6	91.4142	91.7443
PRY	Paraguay	2008	1	1017.68	70.0756	70.4342
PRY	Paraguay	2008	2	2095.41	87.2054	86.8652
PRY	Paraguay	2008	3	3298.48	89.047	91.2887
PRY	Paraguay	2008	4	5292.16	91.7464	95.1932
PRY	Paraguay	2008	5	12803.9	94.2134	96.8103
PER	Peru	1996	1	694.492	14.7	8.94103
PER	Peru	1996	2	1560.17	50.5	40.007
PER	Peru	1996	3	2641.93	77.6	66.3306
PER	Peru	1996	4	4504.79	91.2	83.3188
PER	Peru	1996	5	12466.4	97.8	92.1812
PER	Peru	2000	1	725.474	23.1	16.0716
PER	Peru	2000	2	1613.62	49.3	41.0354
PER	Peru	2000	3	2816.56	82	73.8465
PER	Peru	2000	4	4919.4	93.3	89.5192
PER	Peru	2000	5	14199.9	98.3	96.379
PER	Peru	2004	1	808.111	27.7	24.6353
PER	Peru	2004	2	1807.05	71.8	61.3348
PER	Peru	2004	3	3072.32	88	85.8695
PER	Peru	2004	4	5158.8	98.3	91.4588
PER	Peru	2004	5	13261.5	100	94.8354
PER	Peru	2005	1	842.475	35.7	32.4631
PER	Peru	2005	2	1833.96	59	51.0176
PER	Peru	2005	3	3056.88	94.4	88.3514
PER	Peru	2005	4	5052.23	96.2	94.7906
PER	Peru	2005	5	13837.9	99.2	97.1627
PER	Peru	2006	1	839.962	40.1	34.0947
PER	Peru	2006	2	1810.86	64	56.952
PER	Peru	2006	3	3043.9	94	88.8579
PER	Peru	2006	4	5160.11	98.2	98.2582
PER	Peru	2006	5	13281.6	98	99.4565
PER	Peru	2007	1	905.577	38.4	36.0764
PER	Peru	2007	2	1923.52	58.5	51.4059
PER	Peru	2007	3	3292.74	89.5	87.8962
PER	Peru	2007	4	5662.57	97	94.5116
PER	Peru	2007	5	14262.4	99.9	98.4323
PER	Peru	2008	1	1053.35	43.7	41.6907
PER	Peru	2008	2	2291.68	68.8	64.2948
PER	Peru	2008	3	3765.55	89.8	85.6507
PER	Peru	2008	4	6274.6	98.3	96.5778
PER	Peru	2008	5	15755	99.3	97.5273
PER	Peru	2009	1	1165.33	56.3	49.6138
PER	Peru	2009	2	2420.43	82.7	76.467
PER	Peru	2009	3	3942.47	96.3	93.3282
PER	Peru	2009	4	6393.89	98.8	96.9817
PER	Peru	2009	5	15337.5	99.2	97.6256
PER	Peru	2010	1	1286.02	57.7	53.2705
PER	Peru	2010	2	2642.9	85.7	80.6192
PER	Peru	2010	3	4172.39	96.9	93.6222
PER	Peru	2010	4	6730.74	99	97.5101
PER	Peru	2010	5	15683.5	99.7	99.115
PER	Peru	2011	1	1372.49	58.7	52.5668
PER	Peru	2011	2	2755.54	87.8	84.2973
PER	Peru	2011	3	4343.65	97.7	95.679
PER	Peru	2011	4	6880.91	99.5	97.5899
PER	Peru	2011	5	15911.8	100	97.1753
PER	Peru	2012	1	1435.21	64.4	56.2621
PER	Peru	2012	2	2781.6	88.7	84.9928
PER	Peru	2012	3	4439.14	97.5	95.9644
PER	Peru	2012	4	7210.6	99.3	98.6567
PER	Peru	2012	5	16674.1	99.5	98.4719
PHL	Philippines	1993	1	750.452	23	6.90195
PHL	Philippines	1993	2	1372.81	40.4	14.0644
PHL	Philippines	1993	3	2098.74	64.3	30.5407
PHL	Philippines	1993	4	3215.66	80.6	47.8865
PHL	Philippines	1993	5	6916.99	92.8	71.5164
PHL	Philippines	1998	1	688.01	22.3	8.67897
PHL	Philippines	1998	2	1384.44	47	20.2334
PHL	Philippines	1998	3	2133.36	73.3	40.5125
PHL	Philippines	1998	4	3300.9	84.8	54.9824
PHL	Philippines	1998	5	7250.88	92.5	78.7759
PHL	Philippines	2003	1	854.386	26	10.5048
PHL	Philippines	2003	2	1601.11	52.1	25.0184
PHL	Philippines	2003	3	2416.05	75.1	43.4778
PHL	Philippines	2003	4	3764.64	85.8	60.3339
PHL	Philippines	2003	5	8096.5	91.6	77.2296
PHL	Philippines	2008	1	1057.95	27.3	13.0211
PHL	Philippines	2008	2	1958.7	55.9	33.9952
PHL	Philippines	2008	3	2935.79	78.9	48.3114
PHL	Philippines	2008	4	4434	87.7	68.7066
PHL	Philippines	2008	5	9251.45	95.3	83.918
PHL	Philippines	2013	1	1230.53	46.4	32.7537
PHL	Philippines	2013	2	2304.97	74.2	55.0251
PHL	Philippines	2013	3	3492.56	85.7	69.046
PHL	Philippines	2013	4	5335.75	94.5	81.455
PHL	Philippines	2013	5	10909.7	97	91.1789
RWA	Rwanda	2000	1	143.24	20	16.4096
RWA	Rwanda	2000	2	296.794	19.2	15.3397
RWA	Rwanda	2000	3	494.062	22.8	21.3007
RWA	Rwanda	2000	4	805.175	27.1	23.3443
RWA	Rwanda	2000	5	1905.3	61.5	59.3327
RWA	Rwanda	2005	1	180.536	29.1	16.5877
RWA	Rwanda	2005	2	360.2	32.5	19.3103
RWA	Rwanda	2005	3	568.878	35.3	23.2886
RWA	Rwanda	2005	4	888.301	41.4	27.8241
RWA	Rwanda	2005	5	2057.25	68.3	58.5593
RWA	Rwanda	2010	1	190.308	70	61.0078
RWA	Rwanda	2010	2	415.988	72.1	63.3394
RWA	Rwanda	2010	3	677.99	76	66.4679
RWA	Rwanda	2010	4	1114.05	81.7	72.7327
RWA	Rwanda	2010	5	2780.67	90.9	85.7344
RWA	Rwanda	2014	1	218.677	86.1108	84.2385
RWA	Rwanda	2014	2	462.947	91.0532	90.8442
RWA	Rwanda	2014	3	772.836	92.0205	90.9299
RWA	Rwanda	2014	4	1270.07	93.79	92.9124
RWA	Rwanda	2014	5	3269.77	97.6056	97.0964
STP	Sao_Tome_and_Principe	2008	1	348.601	75.8	69.0147
STP	Sao_Tome_and_Principe	2008	2	756.606	75.1	69.5667
STP	Sao_Tome_and_Principe	2008	3	1290.31	85.4	82.295
STP	Sao_Tome_and_Principe	2008	4	2183.84	88.5	86.6981
STP	Sao_Tome_and_Principe	2008	5	5565.31	91.9	89.5776
STP	Sao_Tome_and_Principe	2014	1	390.471	84.9899	81.8768
STP	Sao_Tome_and_Principe	2014	2	850.693	92.4946	89.9765
STP	Sao_Tome_and_Principe	2014	3	1418.68	92.2298	91.2672
STP	Sao_Tome_and_Principe	2014	4	2406.89	96.1524	94.0083
STP	Sao_Tome_and_Principe	2014	5	6218.45	97.5032	99.6333
SEN	Senegal	1997	1	371.604	20.7318	23.9941
SEN	Senegal	1997	2	694.902	26.7649	30.5129
SEN	Senegal	1997	3	1031.61	46.4433	48.2118
SEN	Senegal	1997	4	1527.11	70.1403	69.8401
SEN	Senegal	1997	5	3054.57	86.7261	82.3991
SEN	Senegal	2005	1	592.754	21	29.0211
SEN	Senegal	2005	2	983.033	31.5	43.6721
SEN	Senegal	2005	3	1372.11	55.8	70.5868
SEN	Senegal	2005	4	1900.88	83.7	89.8884
SEN	Senegal	2005	5	3457.18	90.9	94.26
SEN	Senegal	2010	1	552.12	30.1	39.7516
SEN	Senegal	2010	2	948.24	51.9	63.3944
SEN	Senegal	2010	3	1359.29	74.3	82.7477
SEN	Senegal	2010	4	1965.68	86.2	92.1595
SEN	Senegal	2010	5	3778.8	94.7	97.7698
SEN	Senegal	2012	1	489.929	19.1	36.0147
SEN	Senegal	2012	2	842.597	39	66.0125
SEN	Senegal	2012	3	1196.9	54.9	82.513
SEN	Senegal	2012	4	1743.3	68.1	89.858
SEN	Senegal	2012	5	3371.86	87.1	95.4998
SEN	Senegal	2014	1	523.759	31.8	46.9254
SEN	Senegal	2014	2	949.197	45.6	68.4318
SEN	Senegal	2014	3	1353.09	66.2	91.024
SEN	Senegal	2014	4	1948.68	83	94.8913
SEN	Senegal	2014	5	3733.21	83.8	95.749
SRB	Serbia	2005	1	2712.82	97.8	97.2767
SRB	Serbia	2005	2	4627.78	99.5	99.4947
SRB	Serbia	2005	3	6503.12	99.5	99.5212
SRB	Serbia	2005	4	9178.28	98.2	98.2
SRB	Serbia	2005	5	17091.2	100	99.3886
SRB	Serbia	2010	1	3592	99.3	99.3166
SRB	Serbia	2010	2	5904.41	100	100
SRB	Serbia	2010	3	8055.64	99.8	100
SRB	Serbia	2010	4	11051.1	100	100
SRB	Serbia	2010	5	19087.9	99.6	99.6562
SRB	Serbia	2014	1	3610.16	97.5	97.5247
SRB	Serbia	2014	2	5872.8	100	100
SRB	Serbia	2014	3	8039.33	100	99.6914
SRB	Serbia	2014	4	11076.3	99.8	99.8292
SRB	Serbia	2014	5	19164.6	95.4	95.1898
SLE	Sierra_Leone	2005	1	263.963	27.3	10.4037
SLE	Sierra_Leone	2005	2	500.449	34.2	12.6093
SLE	Sierra_Leone	2005	3	767.996	37.6	20.3264
SLE	Sierra_Leone	2005	4	1168.88	50	22.7234
SLE	Sierra_Leone	2005	5	2522.04	82.6	32.3091
SLE	Sierra_Leone	2008	1	356.616	27.9	16.9448
SLE	Sierra_Leone	2008	2	644.54	35.5	21.2049
SLE	Sierra_Leone	2008	3	944.933	37.4	23.1948
SLE	Sierra_Leone	2008	4	1384.27	47.9	27.6023
SLE	Sierra_Leone	2008	5	2760.87	72.4	39.2826
SLE	Sierra_Leone	2010	1	342.067	44	33.3489
SLE	Sierra_Leone	2010	2	580.761	55.5	44.3905
SLE	Sierra_Leone	2010	3	828.032	64.1	52.5583
SLE	Sierra_Leone	2010	4	1178.12	71.8	61.0874
SLE	Sierra_Leone	2010	5	2138.56	85	64.7256
SLE	Sierra_Leone	2013	1	584.33	53.3	48.4449
SLE	Sierra_Leone	2013	2	973.078	55	49.8335
SLE	Sierra_Leone	2013	3	1377.57	57.3	49.2387
SLE	Sierra_Leone	2013	4	1904.43	70.6	59.9726
SLE	Sierra_Leone	2013	5	3479.33	85	70.09
LCA	St_Lucia	2012	1	1816.6	93.5	100
LCA	St_Lucia	2012	2	3476.67	100	100
LCA	St_Lucia	2012	3	5345.4	100	100
LCA	St_Lucia	2012	4	8073.44	100	100
LCA	St_Lucia	2012	5	17338.1	100	100
SDN	Sudan	2010	1	754.165	48.2	4.57194
SDN	Sudan	2010	2	1238.92	59.9	8.9027
SDN	Sudan	2010	3	1712.11	78.1	17.8208
SDN	Sudan	2010	4	2351.76	93.6	36.0573
SDN	Sudan	2010	5	4335.86	94.7	54.0574
SDN	Sudan	2014	1	1134.94	47.7368	8.86422
SDN	Sudan	2014	2	1884.76	69.9066	15.2647
SDN	Sudan	2014	3	2609.99	83.7349	19.2181
SDN	Sudan	2014	4	3642.88	94.5922	39.0474
SDN	Sudan	2014	5	6463.96	96.2199	70.844
SUR	Suriname	2006	1	1465.11	81	77.766
SUR	Suriname	2006	2	3169	91.1	89.5218
SUR	Suriname	2006	3	5349.56	97.6	96.6923
SUR	Suriname	2006	4	9065.01	92.5	94.1175
SUR	Suriname	2006	5	23190	95.7	94.0801
SUR	Suriname	2010	1	1689.38	84.3	84.8889
SUR	Suriname	2010	2	3651.38	93.8	93.4586
SUR	Suriname	2010	3	6280.46	98.1	95.6145
SUR	Suriname	2010	4	10346.9	98.7	96.7262
SUR	Suriname	2010	5	25770.5	96.5	98.4492
SWZ	Swaziland	2006	1	893.826	50.8	50.1119
SWZ	Swaziland	2006	2	1817.05	66.5	65.6251
SWZ	Swaziland	2006	3	2905	82.1	78.4828
SWZ	Swaziland	2006	4	4701	87.6	86.3526
SWZ	Swaziland	2006	5	10994.2	93	92.4693
SWZ	Swaziland	2010	1	941.187	65	65.8309
SWZ	Swaziland	2010	2	1935.02	75.9	75.6753
SWZ	Swaziland	2010	3	3171.47	86.9	85.5741
SWZ	Swaziland	2010	4	5186.02	89.2	87.8222
SWZ	Swaziland	2010	5	13031.5	94	92.9308
SWZ	Swaziland	2014	1	883.221	76.3438	76.3438
SWZ	Swaziland	2014	2	1894.12	86.8956	86.546
SWZ	Swaziland	2014	3	3113.72	90.3464	89.2315
SWZ	Swaziland	2014	4	5178.53	94.9597	93.7108
SWZ	Swaziland	2014	5	13282.8	95.1404	95.1404
TJK	Tajikistan	2005	1	622.024	70	42.3584
TJK	Tajikistan	2005	2	1012.99	81.1	56.5755
TJK	Tajikistan	2005	3	1402.22	86.5	62.2997
TJK	Tajikistan	2005	4	1958.57	89.9	71.1783
TJK	Tajikistan	2005	5	3404.72	91.4	80.1215
TJK	Tajikistan	2012	1	1135.39	73.9	58.4567
TJK	Tajikistan	2012	2	1795.39	86.9	68.7799
TJK	Tajikistan	2012	3	2431.19	91.6	77.1279
TJK	Tajikistan	2012	4	3290.23	94.6	89.8468
TJK	Tajikistan	2012	5	5516.97	96.8	91.3594
TZA	Tanzania	1996	1	404.866	25.7	28.3616
TZA	Tanzania	1996	2	694.463	40.8	42.0162
TZA	Tanzania	1996	3	985.744	38.4	43.6337
TZA	Tanzania	1996	4	1368.99	51.3	53.7688
TZA	Tanzania	1996	5	2533.27	80.5	80.5729
TZA	Tanzania	1999	1	419.09	27.4	27.9164
TZA	Tanzania	1999	2	688.344	32.3	33.6957
TZA	Tanzania	1999	3	975.498	33.7	33.8515
TZA	Tanzania	1999	4	1386.15	45.7	49.5499
TZA	Tanzania	1999	5	2558.59	84.6	82.1003
TZA	Tanzania	2004	1	399.098	30.5	32.0361
TZA	Tanzania	2004	2	668.61	35.4	36.7284
TZA	Tanzania	2004	3	964.198	38.4	38.8749
TZA	Tanzania	2004	4	1376.3	53.7	53.8388
TZA	Tanzania	2004	5	2496.53	88.2	86.3599
TZA	Tanzania	2010	1	529.912	32.5	33.1003
TZA	Tanzania	2010	2	882.749	36.7	36.167
TZA	Tanzania	2010	3	1207.83	46.7	45.7927
TZA	Tanzania	2010	4	1663.31	62.7	62.4913
TZA	Tanzania	2010	5	3040.58	88.8	89.5928
THA	Thailand	2005	1	1636.61	92.7	92.3774
THA	Thailand	2005	2	3088.22	97.8	96.8132
THA	Thailand	2005	3	4611.5	97.5	97.1082
THA	Thailand	2005	4	7091.44	99	98.216
THA	Thailand	2005	5	14734.6	99.8	99.8059
THA	Thailand	2012	1	2377.66	98.4076	98.6894
THA	Thailand	2012	2	4137.44	99.6265	99.1666
THA	Thailand	2012	3	5895.35	100	100
THA	Thailand	2012	4	8477.3	99.6605	100
THA	Thailand	2012	5	16031.3	99.9003	99.5789
TLS	Timor_Leste	2009	1	425.961	12.3	5.24786
TLS	Timor_Leste	2009	2	688.821	16.3	7.13604
TLS	Timor_Leste	2009	3	947.729	24.4	12.9778
TLS	Timor_Leste	2009	4	1302.51	40.9	27.9169
TLS	Timor_Leste	2009	5	2309.07	71	60.0713
TGO	Togo	1998	1	419.685	25.1	24.4067
TGO	Togo	1998	2	685.923	34.7	33.8885
TGO	Togo	1998	3	964.633	52.5	50.6147
TGO	Togo	1998	4	1336.44	71.7	70.4043
TGO	Togo	1998	5	2372.57	91.2	90.7268
TGO	Togo	2006	1	408.428	55.7	40.9111
TGO	Togo	2006	2	667.541	60.5	43.5186
TGO	Togo	2006	3	916.613	75.8	66.8024
TGO	Togo	2006	4	1255.86	93.2	91.4028
TGO	Togo	2006	5	2240.93	96.2	94.8959
TGO	Togo	2010	1	362.938	27.7	37.5291
TGO	Togo	2010	2	622.732	40.3	48.564
TGO	Togo	2010	3	884.208	61.1	71.3924
TGO	Togo	2010	4	1271.53	83.9	86.9881
TGO	Togo	2010	5	2443.23	94.1	96.9032
TGO	Togo	2013	1	339.233	27.8	43.154
TGO	Togo	2013	2	589.542	38.9	58.4311
TGO	Togo	2013	3	851.227	58.6	75.7483
TGO	Togo	2013	4	1234.18	89.7	94.4259
TGO	Togo	2013	5	2463.52	96.2	96.8957
TTO	Trinidad_and_Tobago	2006	1	2171.93	97.7	95.4977
TTO	Trinidad_and_Tobago	2006	2	4054.36	98.9	100
TTO	Trinidad_and_Tobago	2006	3	6110.26	94.3	98.7604
TTO	Trinidad_and_Tobago	2006	4	9294.53	98.9	98.8188
TTO	Trinidad_and_Tobago	2006	5	19603.2	100	92.1099
TUN	Tunisia	2011	1	2204.35	93.8	93.8441
TUN	Tunisia	2011	2	3820.62	99.8	99.4773
TUN	Tunisia	2011	3	5432.51	100	99.6515
TUN	Tunisia	2011	4	7686.73	99.8	99.8085
TUN	Tunisia	2011	5	14689.6	99.7	99.6568
TUR	Turkey	1993	1	1891.47	45.5	28.2925
TUR	Turkey	1993	2	3636.67	73.5	47.7904
TUR	Turkey	1993	3	5573.5	86.7	66.5324
TUR	Turkey	1993	4	8671.4	96.3	81.6745
TUR	Turkey	1993	5	19441.4	99	91.7658
TUR	Turkey	1998	1	2276.85	57.9	46.2461
TUR	Turkey	1998	2	4298.97	79.2	65.8631
TUR	Turkey	1998	3	6560.56	90	79.3843
TUR	Turkey	1998	4	9845.22	97.1	88.495
TUR	Turkey	1998	5	20526.5	98.5	96.2728
TUR	Turkey	2003	1	2435.93	60.4	52.5499
TUR	Turkey	2003	2	4574.51	79.8	75.021
TUR	Turkey	2003	3	6981.29	92.4	86.9112
TUR	Turkey	2003	4	10500.9	97.1	92.4208
TUR	Turkey	2003	5	22534.4	99.5	97.3986
TKM	Turkmenistan	2006	1	665.865	99.0354	96.9577
TKM	Turkmenistan	2006	2	1205.37	98.567	97.6411
TKM	Turkmenistan	2006	3	1767.58	100	95.8261
TKM	Turkmenistan	2006	4	2569.93	100	98.6922
TKM	Turkmenistan	2006	5	5230.69	100	100
UGA	Uganda	1995	1	265.948	20.8	21.5191
UGA	Uganda	1995	2	453.027	29	26.1381
UGA	Uganda	1995	3	637.051	31.9	29.8576
UGA	Uganda	1995	4	902.893	38.7	36.8074
UGA	Uganda	1995	5	1642.14	69.2	67.4995
UGA	Uganda	2000	1	223.416	19.5569	18.5146
UGA	Uganda	2000	2	417.079	27.7994	26.5464
UGA	Uganda	2000	3	622.504	34.0162	29.9254
UGA	Uganda	2000	4	941.55	47.0844	44.5915
UGA	Uganda	2000	5	2013.89	79.1409	76.4838
UGA	Uganda	2006	1	339.098	30.9	27.9963
UGA	Uganda	2006	2	590.977	32.5	31.5383
UGA	Uganda	2006	3	836.134	36.6	34.6669
UGA	Uganda	2006	4	1186.23	50.7	48.7798
UGA	Uganda	2006	5	2253.59	78.3	76.2821
UGA	Uganda	2011	1	332.142	44.5	42.2374
UGA	Uganda	2011	2	622.166	51.3	48.8862
UGA	Uganda	2011	3	941.811	56.4	54.4365
UGA	Uganda	2011	4	1410.91	61.3	58.3597
UGA	Uganda	2011	5	2869.39	89.2	87.6946
UKR	Ukraine	2005	1	1838.64	99.5	98.6919
UKR	Ukraine	2005	2	2825.6	99.5	99.4575
UKR	Ukraine	2005	3	3657.61	100	100
UKR	Ukraine	2005	4	4808.98	100	100
UKR	Ukraine	2005	5	7759.91	100	100
UKR	Ukraine	2012	1	2738.21	99.4	98.9014
UKR	Ukraine	2012	2	4015.89	97.3	97.3417
UKR	Ukraine	2012	3	5136	99.4	99.3803
UKR	Ukraine	2012	4	6547.91	100	100
UKR	Ukraine	2012	5	9958.04	99.5	99.1195
URY	Uruguay	2012	1	3790.95	99.2345	99.624
URY	Uruguay	2012	2	6767.97	95.6706	99.6962
URY	Uruguay	2012	3	9703.85	99.5277	100
URY	Uruguay	2012	4	14144.2	99.3506	100
URY	Uruguay	2012	5	26504.5	98.1242	98.1242
UZB	Uzbekistan	1996	1	419.483	91.7	82.2248
UZB	Uzbekistan	1996	2	697.036	100	97.4226
UZB	Uzbekistan	1996	3	972.073	99	97.8779
UZB	Uzbekistan	1996	4	1357.77	99.3	99.1148
UZB	Uzbekistan	1996	5	2466.45	100	98.9229
UZB	Uzbekistan	2006	1	620.992	100	94.8764
UZB	Uzbekistan	2006	2	1067.86	99.9	96.657
UZB	Uzbekistan	2006	3	1543.31	99.7	98.4571
UZB	Uzbekistan	2006	4	2209.92	100	99.2651
UZB	Uzbekistan	2006	5	4036.78	100	97.4894
VNM	Vietnam	1997	1	570.365	49.0291	34.7759
VNM	Vietnam	1997	2	966.816	78.4177	56.5022
VNM	Vietnam	1997	3	1391.3	84.1549	67.2728
VNM	Vietnam	1997	4	1984.36	93.5594	80.1012
VNM	Vietnam	1997	5	3717.01	99.2379	92.8756
VNM	Vietnam	2002	1	649.258	58.051	47.8987
VNM	Vietnam	2002	2	1149.7	85.9967	78.3109
VNM	Vietnam	2002	3	1646.8	95.0655	86.6518
VNM	Vietnam	2002	4	2355.55	97.4475	93.505
VNM	Vietnam	2002	5	4338.18	99.7492	98.9301
VNM	Vietnam	2006	1	703.729	52.8464	46.5669
VNM	Vietnam	2006	2	1274.16	86.8752	83.0418
VNM	Vietnam	2006	3	1850.52	94.8714	91.1134
VNM	Vietnam	2006	4	2646.83	100	98.4333
VNM	Vietnam	2006	5	5097.27	99.3923	99.2271
VNM	Vietnam	2010	1	923.18	71.9	70.3816
VNM	Vietnam	2010	2	1631.54	96.3	96.3703
VNM	Vietnam	2010	3	2365.88	99.6	99.4679
VNM	Vietnam	2010	4	3456.99	99.6	98.7522
VNM	Vietnam	2010	5	6579.99	99.2	99.2129
VNM	Vietnam	2013	1	1043.69	73.371	71.6104
VNM	Vietnam	2013	2	1836.45	96.8295	96.9543
VNM	Vietnam	2013	3	2624.74	99.6977	99.6977
VNM	Vietnam	2013	4	3798.91	99.0419	100
VNM	Vietnam	2013	5	7370.63	100	100
YEM	Yemen	2006	1	888.065	17.1	8.70354
YEM	Yemen	2006	2	1546.77	19.8	14.4474
YEM	Yemen	2006	3	2283.69	32	18.9347
YEM	Yemen	2006	4	3363	50.1	34.5695
YEM	Yemen	2006	5	6816.88	73.6	50.9753
YEM	Yemen	2013	1	805.257	19.1146	13.0186
YEM	Yemen	2013	2	1442.74	30.2476	19.5146
YEM	Yemen	2013	3	2103.64	42.381	28.5614
YEM	Yemen	2013	4	3079.64	61.685	42.375
YEM	Yemen	2013	5	6166.05	80.8042	57.8421
ZMB	Zambia	1996	1	242.638	18.5	19.5706
ZMB	Zambia	1996	2	504.984	23.7	24.5652
ZMB	Zambia	1996	3	814.043	35.4	36.7629
ZMB	Zambia	1996	4	1342.66	65.9	67.6384
ZMB	Zambia	1996	5	3469.53	91	90.9689
ZMB	Zambia	2001	1	289.521	20	20.1173
ZMB	Zambia	2001	2	592.375	21.1	22.7987
ZMB	Zambia	2001	3	920.192	34.2	34.6112
ZMB	Zambia	2001	4	1444.61	67.8	69.1807
ZMB	Zambia	2001	5	3334.96	91.4	91.4613
ZMB	Zambia	2007	1	269.785	26.3	28.4297
ZMB	Zambia	2007	2	601.474	27.4	29.4248
ZMB	Zambia	2007	3	1006.13	35.9	37.8032
ZMB	Zambia	2007	4	1757.8	71.6	72.0188
ZMB	Zambia	2007	5	4798.03	91.6	91.8732
ZMB	Zambia	2013	1	387.052	45.1545	49.6468
ZMB	Zambia	2013	2	822.914	52.2391	57.9044
ZMB	Zambia	2013	3	1364.47	62.259	65.4596
ZMB	Zambia	2013	4	2296.77	82.9587	84.1411
ZMB	Zambia	2013	5	5907.39	94.3276	95.4246
ZWE	Zimbabwe	1994	1	315	55.1	54.4475
ZWE	Zimbabwe	1994	2	636.896	59.5	58.9491
ZWE	Zimbabwe	1994	3	1022.45	65.3	65.3033
ZWE	Zimbabwe	1994	4	1657.87	77.9	78.169
ZWE	Zimbabwe	1994	5	3916.28	92.8	92.7207
ZWE	Zimbabwe	1999	1	337.617	57.8	56.1059
ZWE	Zimbabwe	1999	2	701.503	65.6	67.1993
ZWE	Zimbabwe	1999	3	1129.37	65.6	64.7895
ZWE	Zimbabwe	1999	4	1825.25	81.8	78.8197
ZWE	Zimbabwe	1999	5	4443.53	92.1	93.9356
ZWE	Zimbabwe	2005	1	240.21	43.5	45.6173
ZWE	Zimbabwe	2005	2	536.596	54.1	55.788
ZWE	Zimbabwe	2005	3	933.374	70	70.0887
ZWE	Zimbabwe	2005	4	1589.12	84.4	84.5043
ZWE	Zimbabwe	2005	5	4513.04	97.3	93.9651
ZWE	Zimbabwe	2009	1	215.219	38.6	37.3699
ZWE	Zimbabwe	2009	2	464.274	45.4	44.399
ZWE	Zimbabwe	2009	3	784.868	55.9	56.0871
ZWE	Zimbabwe	2009	4	1312.37	81.3	76.3462
ZWE	Zimbabwe	2009	5	3551.97	92.1	90.6392
ZWE	Zimbabwe	2010	1	202.418	45.9	46.1786
ZWE	Zimbabwe	2010	2	431.816	54.5	54.5771
ZWE	Zimbabwe	2010	3	733.892	61.9	62.8291
ZWE	Zimbabwe	2010	4	1224.54	79.1	79.605
ZWE	Zimbabwe	2010	5	3266.96	90.2	89.9015
ZWE	Zimbabwe	2014	1	256.566	69.7	69.6889
ZWE	Zimbabwe	2014	2	562.579	71.1	70.588
ZWE	Zimbabwe	2014	3	959.684	78.2	77.52
ZWE	Zimbabwe	2014	4	1636.85	85.5	85.1538
ZWE	Zimbabwe	2014	5	4231.56	96.2	95.9605
